# Supplementary material for: A scalable platform for acquisition of high-fidelity human intracranial EEG with minimal clinical burden
Source: PLoS One. 2024 Jun 13;19(6):e0305009. doi: 10.1371/journal.pone.0305009 (PMC11175507; doi:10.1371/journal.pone.0305009)
Supplement: S2 Appendix — These CPU load data values are plotted in Fig 5. (CSV) [file pone.0305009.s002.csv]

time (s)	cpu load (%)
0	29
1	31
2	27
3	18
4	6
5	9
6	33
7	43
8	49
9	50
10	49
11	49
12	48
13	47
14	36
15	25
16	0
17	0
18	0
19	0
20	0
21	0
22	7
23	11
24	0
25	0
26	0
27	0
28	0
29	0
30	10
31	22
32	31
33	28
34	25
35	28
36	22
37	22
38	4
39	0
40	0
41	0
42	0
43	0
44	0
45	0
46	0
47	0
48	0
49	10
50	26
51	31
52	35
53	40
54	44
55	39
56	39
57	43
58	40
59	48
60	47
61	48
62	36
63	31
64	35
65	35
66	25
67	16
68	6
69	0
70	0
71	0
72	0
73	0
74	0
75	0
76	0
77	0
78	0
79	0
80	0
81	0
82	0
83	0
84	9
85	23
86	29
87	29
88	26
89	30
90	34
91	18
92	10
93	0
94	0
95	0
96	0
97	0
98	0
99	19
100	34
101	48
102	46
103	46
104	51
105	48
106	45
107	45
108	32
109	21
110	4
111	0
112	8
113	20
114	33
115	31
116	29
117	28
118	33
119	24
120	24
121	2
122	0
123	0
124	0
125	0
126	0
127	0
128	0
129	0
130	0
131	0
132	0
133	0
134	0
135	0
136	1
137	5
138	25
139	32
140	28
141	27
142	23
143	26
144	23
145	11
146	0
147	1
148	2
149	19
150	31
151	36
152	36
153	34
154	38
155	40
156	38
157	34
158	30
159	29
160	28
161	30
162	27
163	18
164	7
165	0
166	1
167	13
168	25
169	31
170	27
171	40
172	31
173	29
174	19
175	8
176	0
177	0
178	0
179	0
180	0
181	0
182	0
183	0
184	0
185	0
186	0
187	0
188	1
189	19
190	28
191	29
192	30
193	35
194	41
195	40
196	31
197	30
198	27
199	27
200	31
201	31
202	32
203	31
204	24
205	11
206	1
207	0
208	1
209	9
210	22
211	29
212	30
213	28
214	24
215	28
216	19
217	9
218	3
219	0
220	6
221	20
222	32
223	33
224	31
225	31
226	28
227	26
228	5
229	1
230	0
231	0
232	0
233	0
234	0
235	0
236	0
237	0
238	0
239	2
240	0
241	12
242	33
243	43
244	49
245	45
246	45
247	46
248	46
249	43
250	38
251	29
252	12
253	3
254	0
255	0
256	0
257	0
258	0
259	0
260	0
261	0
262	6
263	15
264	29
265	30
266	27
267	28
268	29
269	7
270	0
271	1
272	1
273	14
274	28
275	27
276	26
277	40
278	27
279	23
280	17
281	2
282	0
283	0
284	0
285	0
286	0
287	0
288	0
289	0
290	6
291	27
292	38
293	40
294	43
295	43
296	43
297	46
298	34
299	34
300	30
